# Supplementary material for: Genome scale metabolic network modelling for metabolic profile predictions
Source: PLoS Comput Biol. 2024 Feb 22;20(2):e1011381. doi: 10.1371/journal.pcbi.1011381 (PMC10914266; doi:10.1371/journal.pcbi.1011381)
Supplement: S1 Table — (XLSX) [file pcbi.1011381.s002.xlsx]

## Sheet: Sheet 1
metabID
