# Supplementary material for: Genome scale metabolic network modelling for metabolic profile predictions
Source: PLoS Comput Biol. 2024 Feb 22;20(2):e1011381. doi: 10.1371/journal.pcbi.1011381 (PMC10914266; doi:10.1371/journal.pcbi.1011381)
Supplement: S2 Table — (XLSX) [file pcbi.1011381.s003.xlsx]

## Sheet: scd_metabs_all_unique
Metab_name	Human1_ID
10‐heptadecenoate (17:1n7)	MAM00003
10‐undecenoate (11:1n1)	NA
1‐docosahexaenoylglycerophosphocholine	MAM03810
1‐oleoylglycerophosphocholine	MAM03832
1‐palmitoleoylglycerophosphocholine	MAM03834
1‐palmitoylglycerophosphocholine	MAM03833
5‐dodecenoate (12:1n7)	NA
adrenate (22:4n6)	MAM01291
caprate (10:0)	MAM01648
citrate	MAM01587
dihomo‐linoleate (20:2n6)	NA
docosahexaenoate (DHA; 22:6n3)	MAM01689
docosapentaenoate (n3 DPA; 22:5n3)	MAM01741
eicosapentaenoate (EPA; 20:5n3)	MAM03283
eicosenoate (20:1n9 or 11)	MAM01235
glycerol	MAM01983
laurate (12:0)	MAM02344
linoleate (18:2n6)	MAM02387
linolenate [alpha or gamma; (18:3n3 or 6)]	MAM02389
margarate (17:0)	MAM02456
myristate (14:0)	MAM02494
myristoleate (14:1n5)	MAM00128
nonadecanoate (19:0)	MAM02613
oleate (18:1n9)	MAM02646
oleoylcarnitine	MAM02410
palmitate (16:0)	MAM02674
palmitoleate (16:1n7)	MAM02675
pentadecanoate (15:0)	MAM02690
stearate (18:0)	MAM02938
